# Supplementary material for: Climatic and societal impacts of a “forgotten” cluster of volcanic eruptions in 1108-1110 CE
Source: Sci Rep. 2020 Apr 21;10:6715. doi: 10.1038/s41598-020-63339-3 (PMC7174372; doi:10.1038/s41598-020-63339-3)
Supplement: Supplementary file 2 — Table S1 and Table S2. [file 41598_2020_63339_MOESM2_ESM.xlsx]

## Sheet: Readme
Study Name: Climatic and societal impacts of a “forgotten” cluster of volcanic eruptions in 1108-1110 CE
Investigators: Guillet S., Corona C., Ludlow F., Oppenheimer C. & Stoffel M.
Parent Study Name: Climatic and societal impacts of a “forgotten” cluster of volcanic eruptions in 1108-1110 CE
Dataset Name: Source Compilation of Documented Lunar Eclipse Colouration and Climatic and Societal Stresses ca. 1108-1110 CE - Version 1.0
Description and Notes:
The Table S1 lists the lunar eclipses and comets recorded by medieval annalists and chroniclers from western and central Europe over the period 1103-1117 CE.
The Table S2 lists the historical texts referring to the weather conditions observed after the 1108-1110 CE eruptions in western and central Europe. It also contains the original text of the Chūyūki diary pertaining to the 1108 CE Mount Asama eruption.
Most of the texts are written in Latin, Gaelic or Old English. A translation to English was provided for the most interesting texts.
Historical sources may be forged or may contain errors, misconceptions, exagerations or even fabrications. Each source must therefore be carefully analyzed before it can be used by historians. This process is known as source criticism.
In order to categorize a source as reliable, it must fulfill certain criteria; in particular it has to be written close in time and space to the events described, or be a demonstrably fair copy of an older lost source. Knowing who the author was can also help in judging the authenticity and credibility of a source. For each source listed in the tables S1 and S2, we thus considered the following q…
1- What type of source is it? An official document, a letter, a diary, a chronicle, annals, etc.?
2- Who has written the source? What do we know about this (or these) person(s)?
3- Was the author an eyewitness?
4- When, where and under what circumstances was the source written?
5- Was the source written down close to the event or many years later?
6- Is it a primary or secondary source? Is the content of the source original? Or is it derived from another source?
7- Is the source corroborated by other sources?
The evaluation made of each historical source investigated in this study can be found in the columns entitled “Source description” of the Table S1 and S2.
Although we have thoroughly examined European annals and chronicles, we acknowledge that the lists of texts given in the Table S1 and S2 may not be complete. Investigations of European historical archives are still carried ongoing and this file will be updated as new material is discovered. Future updates will be uploaded to Zenodo. We welcome every addition or contribution that may help to exten…
If you have any question, comment, criticism or if you are aware of any historical account not listed in the following table, please don’t hesitate to contact us at: sebastien.guillet@unige.ch. Thank you very much for your help!

## Sheet: Table S1
Year	Type	Duration Penumbral Eclipse (minutes)	Duration Partial Eclipse (minutes)	Duration Totality (minutes)	Place of Observation	Luminosity - Danjon scale	Original description	Accuracy of the eclipse reports	References	Source description	Original reports?	Additionnal references
17.09.1103	Total	321.1	212.1	98.9	Italy	-	1103. Luna enclipsin passa est 14. Kal. Octobris, cum nulla nubes appareret. (pp. 281, Pertz, 1866)	The date is accurately recorded.	Annales Ceccanenses (1-1217), PERTZ G.H. (ed.), 1866. Monumenta Germaniae Historica, Scriptores 19, Hanover, pp. 275-302.	The Annales Ceccanenses, also called the Chronicon Fossae novae, is a chronicle of world history from the birth of Jesus down to 1218. It was a written in the late twelfth and early thirteenth century by an anonymous monk of Fossanova Abbey, near Ceccano. It is partially dependent on the Annales Cavenses and Annales Casinenses. Most of the material is original after the year 1120. However we note…	No but the original source is lost
11.01.1107	Total	318.8	209.4	95.5	Italy	3	1107. Luna 14 sanguinea facta est per totam noctem 3. Ydus Ianuarii. (pp. 923, Muratori, 1725)	The date is accurately recorded.	Annales Cavenses (569-1318), Muratori L.A. (ed.), 1725. Rerum italicarum scriptores 7, Ex Typographia Societatis Palatinae In Regia Curia, Milano, pp. 917-932.	The Annales Cavenses were compiled at the La Trinità della Cava abbey in Cava de' Tirreni, province of Salerno, southern Italy. It consists of annalistic entries spanning the years 568 to 1318. The annals were begun at the end of the 12th century. For the years 1034-1091 the Annals are partially dependent on the Annales Casinenses. From the 12th century till 1318, the Annales Cavenses were compil…	Yes
06.07.1107	Total	366.4	224.5	78.9	France	-	Anno MCVII. Hoc anno stella apparuit instar gladii a III. Idus Februarii usque Nonas Martii. Luna eclipsim passa est. Obiit Guillelmus Abbas Fiscannensis. Goifredus-Martellus Comes occiditur. Obiit Philippus Rex Francorum, eui successit Ludovicus filius ejus. (pp. 771, Delisle, 1877).	The date is accurately recorded.	Ex Brevi Chronico Fontanellensi, DELISLE L. (ed.), 1877. Recueil des historiens des Gaules et de la France, Vol. 12, Victor Palmé, Editeur des Bollandistes, Paris, pp. 771.	These annals were compiled at Saint Wandrille abbey (Saint-Wandrille-Rançon, Seine-Maritime, Normandy). It is thought that the first part of the annals were written between 1104 and 1118 and most likely between 1106-1111. The annals were then continued by several hands up to 1204 (Gumbert, 1978). The manuscript is located at the Koninklijke Bibliotheek, The Hague, Netherlands: The Hague, KB : ms.…	Yes	Gumbert J.P, 1978. Un manuscrit d'Annales de Saint-Wandrille retrouvé. Bibliothèque de l'école des chartes. Tome 136, livraison 1. pp. 74-75.
					France	-	Anno MCVII apud Trecas, in Francia, fuit concilium quod tenuit Paschalis papa ; in quo decrevit ut per nullam guerram incendia domorum fierent, nec oves aut agni raperentur. Ipso anno Goffredus abba ordinatur kalendis julii, et (mense) et .iiii. julii eclipsis lunae fuit. Eodem anno Bernardus abba, quem Sancti Cypriani diximus, in Pertico cepit suum cenobium edificare in loco qui vocatur Tiro, in…	There is a mistake, the lunar eclipse occured on July 6 1107, not on July 4.	La chronique de Saint-Maixent (751-1140), VERDON J. (ed. and transl.), 1979. Les Classiques de l'histoire de France au Moyen Âge, Vol. 33, Société d'édition les Belles lettres, Paris, 229p.	The Chronicon S. Maxentii is a chronicle written at the benedictine abbey of Saint Maixent, Poitou, France. It survives in one 12th-century manuscript, Paris, BnF, lat. 4892, and a 15th-century copy of this, Vatican, BAV, regin. lat. 554. The first part (fols 1-189 in the Paris manuscript) narrates the history of the world from creation to Charlemagne, while the second (fols 189b-207) focuses on …	Yes	Halphen L., 1908. Note sur la chronique de Saint-Maixent. Bibliothèque de l'école des chartes. Tome 69, pp. 405-411. Bratu C., Rech R., 2016. “Chronicon S. Maxentii”. Encyclopedia of the Medieval Chronicle. Edited by: Graeme Dunphy and Cristian Bratu. Brill Online.
05.05.1110	Total	317.5	211.2	98.3	England	0	1110. On þære fiftan nihte on Maies monðe. ætywde se mona on æfen beorhte scinende. 7 syððan litlan 7 litlan his leoht wanode. swa þæt he sona nihtes to þam swiðe mid ealle acwanc. þæt naþer ne leoht ne trændel ne nan þing mid ealle of him wæs gesæwen. 7 swa þurhwunode fullneah oð dæg. 7 syðþan full 7 beorhte scinende ætywde. he wæs þæs ylcan dæges feowertyne nihta eald. Ealle þa niht wæs seo lyf…	The date is accurately recorded.	The Peterboroug Chronicle (1070-1154), CLARK C. (ed.), 1970. Second Edition, At the Clarendon Press, Oxford, 136p. The Anglo-Saxon Chronicle, A Collaborative Edition, IRVINE S. (ed.), 2004. Volume 7, MS. E, D.S. Brewer, Cambridge, 174p. The Saxon Chronicle: With an English Translation, and Notes, Critical and Explanatory, INGRAM J.A (transl.), 1823. Longman, Hurst, Rees, Orme, and Brown, Paternos…	The Anglo-Saxon chronicle has an extremely complex history. The version of the Anglo-Saxon chronicle which is of interest for the present study is known as E. The E manuscript is preserved in Oxford, Bodleian Library, MS. Laud Misc. 636. It consists of annals for 60 BC to AD 1154. The E manuscript is the only version of the Anglo-Saxon chronicle which extends into the twelfth century. It covers o…	No but the original source is lost
					England	0	1110. Et in quinta nocte Maii mensis apparuit luna clara in vespere, et postea parum coepit obscurari, ita quod ex toto ex illa nihil apparuit usque parum ante diem, et tunc iterum clara et plena fuit. Fuitque illo die decima quarta, et ser tota nocte clarus erat, et stellae lucentes, et fructus arborum nocte illa gelu periere. Postea in mense Junii apparuit quaedam stella in Nordest, et lumen ej…	The date is accurately recorded.	Annales Monasterii de Waverleia, LUARD H.R. (ed.), 1865. Annales Monastici, Vol. 2, Longmans, Green, Reader and Dyer, London, pp. 123-411.	The annals of Waverley begin from the Incarnation and are carried down to the year 1291. The single manuscript is preserved in the Cotton collection in the British Museum, Vespasian A. xvi. The authors are anonymous. The first portion of the MS, as far as AD 999 is written in a 12thcentury hand. Another hand is used up to 1201; a third up to 1219. From 1219 till 1266 various hands are employed, t…	No
					England	-	1110. Luna quoque quasi extincta facta est.	The date is accurately recorded.	Matthaei Parisiensis monachi sancti Albani Chronica Majora, LUARD H.R. (ed.), 1874. Rerum Britannicarum Medii Aevi Scriptores, Vol.2, Longman & Co., Paternoster Row, Trübner & Co., Ludgate Hill, London, 669p.	Matthew Paris was born c.1200, and was a monk of St Alban's Abbey from 1217 until his death in June 1259. In 1236 Matthew succeeded Roger Wendover as the chronicler at St Albans. His Chronica Majora, a universal history of the world from Creation till 1259, is a revised edition and continuation of Wendover’s Flores Historiarum. It was begun in 1240 or soon after (Gransden, 1996). The entry relati…	No	Gransden A. (reed.), 1996. Historical Writing in England, c550 to c1307. Routledge, London, 543 p.
					England	-	1110. Luna [vero] visa quasi extincta.	The date is accurately recorded.	Flores Historarum LUARD H.R. (ed.), 1890. Rerum Britannicarum Medii Aevi Scriptores, Vol.2, EYRE and SPOTTISWOODE, East Harding Street, Fleet Street, 505p.	The Flores Historiarum has a complex history and was carried out by several authors over several decades. The first Flores Historiarum was created by St Albans chronicler, Roger of Wendover, who carried his chronology from the creation up to 1235, the year before his death. The second Flores Historiarum, was made at St Alban under Matthew Paris' supervision. The text is largely but not exclusivel…	No	Carpenter D.A., 2012. The Pershore Flores Historiarum: An Unrecognised Chronicle from the Period of Reform and Rebellion in England, 1258–65. English Historical Review, 127 (529), pp. 1343-1366. Gransden A., 1974. The Continuations of the Flores Historiarum from 1265 to 1327. Mediaeval Studies. pp. 472-492. doi: http://dx.doi.org/10.1484/J.MS.2.306174. Gransden A. (reed.), 1998. Historical Writin…
					England	-	1110. Et eodem anno, luna extincta, cometa mense Junio apparuit.	The date is accurately recorded.	Annales Monasterii de Bermundeseia, LUARD H.R. (ed.), 1866. Annales Monastici, Vol. 3, Longmans, Green, Reader and Dyer, London, pp. 421-487.	Anonymous author. The annals were compiled in the 15thcentury (probably shortly after 1432). The chronicle does not provide original information regarding the lunar eclipse of May 1110. The information comes from the Anglo-Saxon chronicle.	No
					France	-	His temporibus [1109] maxima extitit indigentia rerum victualium, panis videlicet, vini, salis etiam. Denique imbres annos ferme per tres assidui ultra solitum irrigarunt. Eclipsis lunae anno Dominicae Incarnationis MCX., apparuit more suo in plenilunio a prima noctis vigilia. (pp. 7-8, Delisle, 1877) Translation: Dans ce temps [1109] il y eut une grande disette de vivres, c'est-à-dire de pain, d…	The date is accurately recorded.	Fragmens de l'histoire des Français de l'avènement de Huges Capet à la mort de Philippe 1er. GUIZOT (transl.), 1825. Collection des Mémoires relatifs a l'Histoire de France, Vol. 7, Paris, Chez J.-L.-J. Brière, Librairie, Rue Saint André-Des-Arts, N°. 68, pp. 29-58. Ex Historiae Francicae Fragmento, DELISLE L. (ed.), 1877. Recueil des Historiens des Gaules et de France, 2nd Edition, Vol. 12, Vict…	Ex Historiae Francicae Fragmento is a chronicle written in the 12th century. The authors of the chronicle is anonymous but we know that he was a monk from the abbey of Fleury. We also know that the author was alive in 1108. Indeed the author states that he himself observed a parhelia in 1108 after the death of the king Philippe Ier (1052-1108). The entries for the years 1109 and 1110 are original…	Yes
					France	-	Anno MCX extincti sunt homines in foro. Obiit Hugo filius Uugonis Bruni, qui fuit Albi, (qui fuit Bruni, qui fuit Albi,) qui fuit Cari, qui fuit Ugonis Venatoris. Item lune eclipsis fuit et cometa apparuit. Mortalitas et fames magna, et sal carus nimis ; et guerra inter Willelmum comitem et Hugonem Brunum incepit, que diu duravit. (pp.180-182, Verdon, 1979) Translation: L'an 1110 on vit mourir de…	The date is accurately recorded.	La chronique de Saint-Maixent (751-1140), VERDON J. (ed. and transl.), 1979. Les Classiques de l'histoire de France au Moyen Âge, Vol. 33, Société d'édition les Belles lettres, Paris, 229p.	The Chronicon S. Maxentii is a chronicle written at the benedictine abbey of Saint Maixent, Poitou, France. It survives in one 12th-century manuscript, Paris, BnF, lat. 4892, and a 15th-century copy of this, Vatican, BAV, regin. lat. 554. The first part (fols 1-189 in the Paris manuscript) narrates the history of the world from creation to Charlemagne, while the second (fols 189b-207) focuses on …	Yes	Halphen L., 1908. Note sur la chronique de Saint-Maixent. Bibliothèque de l'école des chartes. Tome 69, pp. 405-411. Bratu C., Rech R., 2016. “Chronicon S. Maxentii”. Encyclopedia of the Medieval Chronicle. Edited by: Graeme Dunphy and Cristian Bratu. Brill Online.
					Belgium	-	1110. Cometa apparuit versus aquilonem. Hiemps durissima et nives diuturnae. Facta est lunae circa inicium Mai. (pp. 130, Grierson, 1937)	The date is accurately recorded.	Annales Formoselenses, GRIERSON, P (ed.), 1937. Les annales de Saint-Pierre de Gand et de SaintAmand, in C.R.H. Recueil de textes pour servir à l'histoire de Belgique, t.4, Bruxelles, pp. 116-131.	The first part of the Annales Formoselenses (770-1087) was written by three anonymous authors at Saint Pierre de Gand abbey (Belgium). The manuscript was then brought to Voormezeele abbey between 1087 and 1110, where the annals were completed and carried out down to 1136 by various hands. Two authors wrote the entries for the period 1088-1110. They also added some notes in the first part of the a…	Yes
					Germany	-	Circa 5. Non. Iun. stella adulta iam nocte apparuit, radios admodum longos versus autrum de se effundens. Eclypsis lunae facta est 2. Non. Mai. (pp. 61, Waitz, 1878)	There is a mistake. The eclipse occured on May 5, 1110 (III Nonas Maii.). In the months of March, May, July and October the nones are on the seventh day, and in all the other months on the fifth.	Annales Hildesheimenses, WAITZ G. (ed.), 1878. MGH Script. rer. Germ., 8, 1878, pp. 1-69.	The Annales Hildesheimenses are Latin annals compiled at Hildesheim (Germany) by various anonymous author. One author may have been Thangmar (around 940-950 - after 1022), presumed biographer of St. Bernward. Beginning with the creation of the world and extending to the year 1137, they are one of the important German sources for the period. The annals up to the year 817 are mostly adaptations of …	No but the original source is likely lost
					Germany	-	Eclipsis lunae facta est, II Nonas Maii. Circa v Nonas Junii stella, adulta jam nocte, apparuit, radio admodum longos versus Austrum de se effundens…. (pp. 719, Delisle, 1869)	There is a mistake. The eclipse occured on May 5, 1110 (III Nonas Maii.). In the months of March, May, July and October the nones are on the seventh day, and in all the other months on the fifth.	Ex Chronico Saxonico Seu Annalista Saxone, DELISLE L. (ed.), 1869. Recueil des historiens des Gaules et de la France, Vol. 13, Victor Palmé, Editeur des Bollandistes, Paris, pp. 714-721.	The chronicle of the "Annalista Saxo" was written in the years 1148-52 at the Benedictine monastery of Nienburg (Germany). The identity of the chronicler, sometimes identified with Abbot Arnold of Nienburg (d. 1166), has not been conclusively established. The chronicle was compiled using numerous sources, including some which no longer exist. The chronicle provides a broad account of German and E…	No but the original source is likely lost	Graeme D., 2016. “Annalista Saxo”. Encyclopedia of the Medieval Chronicle. Edited by: Graeme Dunphy and Cristian Bratu. Brill Online.
					Italy	-	Anno Domini 1110. indictione 3. stella cometis a parte septemtrionali circa polum visa est tota nocte a sero usque mane per totum mensem Iunii. (pp. 414, ARNDT, 1866)		Romoaldi II archiepiscopi Salernitani Annales, ARNDT W. (ed.), 1866. Monumenta Historica Germaniae, Scriptores 19, Hanover, pp. 387-461.	The Romualdi Salernitani Chronicon (also known as Chronicon sive Annales) was written in the 12th century by Romuald of Salerno. Romulad of Salern was born into a weathly and prestigious family of Salerno. He became Archbishop of Salerno in 1153. Romuald of Salerno was also a diplomat for the kings William I and William II. He was involved in the negotiations which led to the Treaty of Benevento …	No but the original source is likely lost	Sinisi L., 2016. Encyclopedia of the Medieval Chronicle. Edited by: Graeme Dunphy and Cristian Bratu. Brill Online.
18.08.1114	Total	341.9	220.1	97.3	France	3	In Augusto [1119] luna quasi sanguis rubicunda sero dum prima esset visa est et circulus eius quasi fundus dolii grandis hominibus in Gallia monstratus est. Deinde veluti saphrino colore secta est per medium, et tantum intuentibus inter aequas medietates apparuit spacium, ut es si res similis in terra panderetur, semita humano gressui apta censeretur. Peracto autem unius horae interuallo iterum r…	Orderic Vitalis reports a lunar eclipse in 1119 in the Book XII of his Ecclesiastical History. The numerous details provided by Orderic Vitais suggests that he himself witnessed the eclipse. However the date of the eclipse is inaccurate. There was no partial or total lunar eclipse visible in Normandy in August 1119. But a total lunar eclipse occured on August 18 1114. Here we hypothesize that Ord…	The Ecclesiastical History of Orderic Vitalis, CHIBNALL M. (ed. and transl.), 1978. Vol. 6, Book XI-XII, At The Clarendon Press, Oxford, 611p.	Orderic Vitalis was born of an English mother and a French father who arrived in England after 1066. At the age of 10, after a primary education at Shrewsbury, he was sent by his father to the monastery of Saint-Evroult in Normandy, where the monks renamed him Vitalis. Ordained priest in 1107, he lived there for the rest of his life. He compiled the Annales de Saint-Evroult from 1095, as well as …	Yes	Mathey-Maille L., 2016. “Orderic Vitalis”. Encyclopedia of the Medieval Chronicle. Edited by: Graeme Dunphy and Cristian Bratu. Brill Online.
16.06.1117	Total	338.8	211.1	68.5	Germany	-	Bis etiam hoc eclipsis lunae facta est, scilicet 16 Kalend. Iunii et 3. Idus Decembris. (pp. 23, Waitz, 1861)	The Annales S. Disibodi recorded two eclipses in 1117. The date of the first eclipse is incorrect. The eclipse didn't happen on May 17 (16 Kal.) 1117. It happened during the night of Friday, June 15 until the morning of Saturday, June 16 1117. The date of the second eclipse is accurately recorded.	Annales S. Disibodi, WAITZ G. (ed.), 1861. Monumenta Germaniae Historica, Scriptores 17 Hanover, pp.6-30.	The Annales S. Disibodi were compiled at the Disibodenberg abbey (Rhineland-Palatinate, Germany) in the 12th century. The first part of the annals run from the birth of Christ till 1147. The first was probably compiled in the mid 12th century. Numerous sources were used to compile the first part such as the chronicle of Marianus Scottus (origins - 1082) and Annales S. Albani Moguntini (687-1101).…	No
					France	-	Anno MCXVII sanctum Pascha fuit .viii. Kalendas aprilis. Quarto nonas januarii fuit terre motus per multi loca in Italia; et finita excommunicatio comitis. Sexto-decimo kalendas Julii fuit ecclipsis lune. Willelmus et Petrus ordinantur episcopi: unus Pictavis, alter Sanctonas. Obiit Willelmus, abbas Sancti Florentii, et successit ei Stephanus. Translation: L'an 1117 la sainte fête de Pâques eut l…	The date is accurately recorded.	La chronique de Saint-Maixent (751-1140), VERDON J. (ed. and transl.), 1979. Les Classiques de l'histoire de France au Moyen Âge, Vol. 33, Société d'édition les Belles lettres, Paris, 229p.	The Chronicon S. Maxentii is a chronicle written at the benedictine abbey of Saint Maixent, Poitou, France. It survives in one 12th-century manuscript, Paris, BnF, lat. 4892, and a 15th-century copy of this, Vatican, BAV, regin. lat. 554. The first part (fols 1-189 in the Paris manuscript) narrates the history of the world from creation to Charlemagne, while the second (fols 189b-207) focuses on …	Yes	Halphen L., 1908. Note sur la chronique de Saint-Maixent. Bibliothèque de l'école des chartes. Tome 69, pp. 405-411. Bratu C., Rech R., 2016. “Chronicon S. Maxentii”. Encyclopedia of the Medieval Chronicle. Edited by: Graeme Dunphy and Cristian Bratu. Brill Online.
					Italy	-	Eodem anno mense Iulio, 17. Kal. Augusti, feria secunda, luna in signo aquarii passa est eclipsim ab hora octava noctis usque in matutinum. (pp. 416, ARNDT, 1866)	There is a mistake. The eclipse didn't occur on July 16 1117. It happened during the night of Friday, June 15 until the morning of Saturday, June 16 1117.	Romoaldi II archiepiscopi Salernitani Annales, ARNDT W. (ed.), 1866. Monumenta Historica Germaniae, Scriptores 19, Hanover, pp. 387-461.	The Romualdi Salernitani Chronicon (also known as Chronicon sive Annales) was written in the 12th century by Romuald of Salerno. Romulad of Salern was born into a weathly and prestigious family of Salerno. He became Archbishop of Salerno in 1153. Romuald of Salerno was also a diplomat for the kings William I and William II. He was involved in the negotiations which led to the Treaty of Benevento …	No but the original source is likely lost	Sinisi, L., 2016. “Romuald of Salerno”. Encyclopedia of the Medieval Chronicle. Edited by: Graeme Dunphy and Cristian Bratu. Brill Online.
					Middle East	3	De signo lunae Sequenti quidem mense, qui Iunius erat, apparuit nobis in caelum suspicientibus luna post galli cantum prius tota rubea; novissime vero, mutato rubore, nigredine adeo fuscata est, ut vim sui luminis per II paene horas perderet. contigit autem hoc die, qua eam XIIIam habebamus. quod si XIV die illo esset, eclipsim nimirum eius esse intelligeremus quod ergo pro signo id accepimus, ex…	Fulcher of Chartres only provides information about the year and month of the eclipse but doesn't specify the day. The recorded day and month of the eclipse are correct.	Fulcheri Carnotensis Historia Hierosolymitana (1095-1127), HAGENMEYER H. (ed.), 1913. Heidelberg, Carl Winters Universitätsbuchhandlung, 915p. Fulcher of Chartres, A History of the Expedition to Jerusalem, 1095-1127, RYAN F.R. (trans.), FINK H.S (ed.), 1969. Knoxville, University of Tennessee Press , 348p.	The Historia Hierosolymitana was written by Fulcher of Chartres (1059-1127). Fulcher of Chartres was chaplain and chronicler of the First Crusade. Fulcher attended the Council of Clermont in 1095 and left for the Holy Land in 1096. He was was part of the entourage of Count Stephen of Blois and Robert of Normandy which made its way through southern France and Italy in 1096, crossing into the Easte…	Yes	Schuster B., 2016. “Fulcher of Chartres”. Encyclopedia of the Medieval Chronicle. Edited by: Graeme Dunphy and Cristian Bratu. Brill Online.
11.12.1117	Total	355.7	224.7	99.7	England	3	1117. Eall þis gear wunode se cyng Henri on Normandig. for þes cynges unsehte of France 7 his oðra nehhebura. 7 þa to ðan sumeran com se cyng of France 7 se eorl of Flandra mid him mid fyrde into Normandig. 7 ane niht þærinne wunedon. 7 on morgen butan gefeohte ongean ferden. 7 Normandig wearð swiðe gedreht. ægðer ge þurh gyld. ge þurh fyrde þe se cing Henri þær ongean gaderode. Eac þeos þeode þu…	The date is accurately recorded.	The Peterboroug Chronicle (1070-1154), CLARK C. (ed.), 1970. Second Edition, At the Clarendon Press, Oxford, 136p. The Anglo-Saxon Chronicle, A Collaborative Edition, IRVINE S. (ed.), 2004. Volume 7, MS. E, D.S. Brewer, Cambridge, 174p. The Saxon Chronicle: With an English Translation, and Notes, Critical and Explanatory, INGRAM J.A (transl.), 1823. Longman, Hurst, Rees, Orme, and Brown, Paternos…	The Anglo-Saxon chronicle has an extremely complex history. The version of the Anglo-Saxon chronicle which is of interest for the present study is known as E. The E manuscript is preserved in Oxford, Bodleian Library, MS. Laud Misc. 636. It consists of annals for 60 BC to AD 1154. The E manuscript is the only version of the Anglo-Saxon chronicle which extends into the twelfth century. It covers o…	No but the original source is lost
					England	3	Anno M.C.XVII. apud Italiam magno terremotu. xl. diebus durante, plurima edificia corruerunt, villaque quedam pergrandis de proprio loco mota est. Luna versa est quasi in sanguinem. (pp. 65, Stevenson, 1835)		Chronica De Mailros, E Codice Unico in Bibliotheca Cottoniana Servato, nunc iterum in lucem edita, STEVENSON J. (ed.), 1835. Bannatyne Club, Edinburgh, 238p.	The Chronicle of Melrose was written by various hands at at the Cistercian abbey of Melrose in Scotland. The chronicle begins on the year 735 and ends in 1270. The first part of the chronicle from the year 745 to about 1140 is a compilation from the Anglo-Saxon Chronicle as well as other historical works written by Simeon of Durham and Hoveden. The second portion starts from 1140 until the end of…	No
					Belgium	4	1117. 3. Idus Decembris, ad mediam noctem lucentibus stellis caelo sereno, 13. luna eclypsim passa est, et contracto orbe, multis coloribus, sed maxime sanguineo, pene integra hora suffusa est. (pp. 377, Bethmann, 1844)	The date is accurately recorded.	Sigeberti Glemblacensis chronica cum continuationibus – Anselmi Gemblacensis continuatio (1112-1135), BETHMANN D.L.C (ed.), 1844. Monumenta Germaniae Historica, Scriptores 6, Hanover, pp. 375-385.	The Anselmi Gemblacensis continuatio is a continuation of the Sigebert of Gembloux's Chronica for the years 1112-35. It was written by Anselm of Gembloux (d.1136). He was abbot of Gembloux abbey (Namur, Belgium) from 1115 till 1136. The entry relative to the eclipse of 1117 is original.	Yes
					Belgium	-	Tonitura vero et grandines in kalendis Decembris affuerunt, et in eodem mense coelum rubens, acsi arderet, apparuit. Vigilia enim Nativitatis Domini factus est ventus vehemens, silvas eradicans et domos conterens. Passa est etiam luna eclipsim. (pp. 152, Delilse, 1872)	No information is provided about the day and month of the eclipse. However since the author reports earlier in the chronicle several events that have happened in December 1117, we can confidently infer that the author here refers to the lunar eclipse of December 11, 1117.	Chronique de Robert de Torigini, abbé du Mont-Saint-Michel, suivie de divers opuscules historiques, DELISLE L. (ed.), 1872. Société de l'Histoire de Normandie, Rouen, Chez A. Le Brument, 369p.	Robert was a Norman abbot of the Benedictine abbey at Mont Saint-Michel, who wrote a number of historical works: contributions to the annals of Mont St. Michel (Annales Montis S. Michaelis in periculo maris 876-1087) and to the Lives of the Abbots of Bec; a continuation (1070-1135) of the Gesta Normannorum Ducum of William of Jumièges; and a continuation (1112-86) of the Chronicon of Sigebert of …	No	Embree D., 2016. “Robert of Torigni”,. Encyclopedia of the Medieval Chronicle. Edited by: Graeme Dunphy and Cristian Bratu. Brill Online.
					Germany	-	Bis etiam hoc eclipsis lunae facta est, scilicet 16 Kalend. Iunii et 3. Idus Decembris. (pp. 23, Waitz, 1861)	The Annales S. Disibodi recorded two eclipses in 1117. The date of the first eclipse is incorrect. The eclipse didn't happen on May 17 (16 Kal.) 1117. It happened during the night of Friday, June 15 until the morning of Saturday, June 16 1117. The date of the second eclipse is accurately recorded.	Annales S. Disibodi, WAITZ G. (ed.), 1861. Monumenta Germaniae Historica, Scriptores 17 Hanover, pp.6-30.	The Annales S. Disibodi were compiled at the Disibodenberg abbey (Rhineland-Palatinate, Germany) in the 12th century. The first part of the annals run from the birth of Christ till 1147. The first was probably compiled in the mid 12th century. Numerous sources were used to compile the first part such as the chronicle of Marianus Scottus (origins - 1082) and Annales S. Albani Moguntini (687-1101).…	No
					Italy	-	Anno ab incarnatione Domini 1118. indictione 11. tercio Idus Decembris, feria quarta, luna in signo geminorum passa est eclipsin a quinta hora noctis usque in nonam horam noctis eiusdem. (pp. 415-416, ARNDT, 1866)	There is a mistake. The eclipse occured during the night of Monday (feria II), December 10 until the morning of Tuesday (feria III), December 11 1117.	Romoaldi II archiepiscopi Salernitani Annales, ARNDT W. (ed.), 1866. Monumenta Historica Germaniae, Scriptores 19, Hanover, pp. 387-461.	The Romualdi Salernitani Chronicon (also known as Chronicon sive Annales) was written in the 12th century by Romuald of Salerno. Romulad of Salern was born into a weathly and prestigious family of Salerno. He became Archbishop of Salerno in 1153. Romuald of Salerno was also a diplomat for the kings William I and William II. He was involved in the negotiations which led to the Treaty of Benevento …	No but the original source is likely lost	Sinisi, L., 2016. “Romuald of Salerno”. Encyclopedia of the Medieval Chronicle. Edited by: Graeme Dunphy and Cristian Bratu. Brill Online.

## Sheet: Table S2
Latitude	Longitude	Name of the source	Country	Locality, Region - County	Time Span	References	Year	Original text	Translation	Source description	Additionnal references
52.5725	-0.238889	Anglo-Saxon Chronicle	England	Monastery of Peterborough, Peterborough, Cambridgeshire, East	60BC-AD1154	The Peterboroug Chronicle (1070-1154), CLARK C. (ed.), 1970. Second Edition, At the Clarendon Press, Oxford, 136p. The Anglo-Saxon Chronicle, A Collaborative Edition, IRVINE S. (ed.), 2004. Volume 7, MS. E, D.S. Brewer, Cambridge, 174p. The Saxon Chronicle: With an English Translation, and Notes, Critical and Explanatory, INGRAM J.A (transl.), 1823. Longman, Hurst, Rees, Orme, and Brown, Paternos…	1109, 1110, 1111, 1112	1109. Her on þison geare wæs se cyng Henri to Cristes mæssan 7 to Eastron on Normandig. 7 toforan Pentecosten hider to lande com. 7 his hired on Westmynstre heold. Ðær wurdon þa forewearda fullworhte. 7 þa aðas gesworene his dohter þam Casere to gifene. Ðises geares gewurdon swiðe fela þunra. 7 þa swiðe ægeslice. And se arcebiscop Ansealm of Cantwarabyrig forðferde on þam dæge xi kalendæ Aprilis …	1109. In this year was the King Henry at Christmas and at Easter in Normandy; and before Pentecost he came to this land, and held his court at Westminster. There were the conditions fully settled, and the oaths sworn, for giving his daughter to the emperor. This year were very frequent storms of thunder, and very tremendous; and the Archbishop Anselm of Canterbury died on the eleventh day before …	The Anglo-Saxon chronicle has an extremely complex history. The version of the Anglo-Saxon chronicle which is of interest for the present study is known as E. The E manuscript is preserved in Oxford, Bodleian Library, MS. Laud Misc. 636. It consists of annals for 60 BC to AD 1154. The E manuscript is the only version of the Anglo-Saxon chronicle which extends into the twelfth century. It covers o…
51.2	-0.76	The Annals of Waverley	England	Waverley abbey, Farnham, Surrey, South East	1-1291	Annales Monasterii de Waverleia, LUARD H.R. (ed.), 1865. Annales Monastici, Vol. 2, Longmans, Green, Reader and Dyer, London, pp. 123-411.	1110	1110. Et in quinta nocte Maii mensis apparuit luna clara in vespere, et postea parum coepit obscurari, ita quod ex toto ex illa nihil apparuit usque parum ante diem, et tunc iterum clara et plena fuit. Fuitque illo die decima quarta, et ser tota nocte clarus erat, et stellae lucentes, et fructus arborum nocte illa gelu periere. Postea in mense Junii apparuit quaedam stella in Nordest, et lumen ej…	1110. On the fifth night in the month of May appeared the moon shining bright in the evening, and afterwards by little and little its light diminished, it was so completely extinguished. And so it continued nearly until day, and then appeared shining full and bright. It was this same day a fortnight old. All the night was the firmament very clear, and the stars over all the heavens shining very b…	The annals of Waverley begin from the Incarnation and are carried down to the year 1291. The single manuscript is preserved in the Cotton collection in the British Museum, Vespasian A. xvi. The authors are anonymous. The first portion of the MS, as far as AD 999 is written in a 12thcentury hand. Another hand is used up to 1201; a third up to 1219. From 1219 till 1266 various hands are employed, t…
-	-	The Annals of Ulster	Ireland	-	431-1541	Annala Uladh: Annals of Ulster otherwise Annala Senait, Annals of Senat: a chronicle of Irish affairs from A.D. 431 to A.D. 1540. HENNESSY W.M., MAC CARTHY B. (eds), 1887-1901, repr. [with fresh introduction and bibliography, ed. Nollaig Ó Muraíle] 1998, Dublin, 4 vols. LUDLOW F., 2010. The Utility of the Irish Annals as a Source for the Reconstruction of Climate. Department of Geography, Univers…	1108, 1111	1108.Bliadhain suthach co n-degh-shin & co n-imad arbha & measa in bliadhain- si. (pp. 169, Ludlow, vol. 2, 2010) 1111. Doinenn dermair reoidh & snechtai co ro lai ar cenntai & altai. (pp. 171, Ludlow, vol. 2, 2010)	1108. A fruitful year with good weather and plenty of corn and mast this year. (pp. 169, Ludlow, vol 2., 2010) 1111. Very bad weather in the form of frost and snow, and it inflicted slaughter on domestic and wild beasts. (pp. 171, Ludlow, vol. 2, 2010)	A brief introduction to the Irish chronicles. The Irish chronicles, also known as the Irish annals, are crucial sources for our understanding of early medieval Ireland and Scotland. But most of them survive in manuscripts written between the 15th and 17th century, that is several centuries after the events they describe. Therefore retracing the origins and the development of the Irish chronicles,…	Evans N. 2005. Medieval Ireland: An Encyclopedia. Edited by Seán Duffy, Routhledge. New York and London, pp. 20-23. Evans N., 2010. The Present and Past in Medieval Irish Chronicles. Studies in Celtic History, Boydell & Brewer, 289p.
53.8376	-8.95844	The Annals of Loch Cé	Ireland	Lough Key, Connacht, West Ireland	1014 - 1590	Annals of Loch Cé, a Chronicle of Irish affairs from A.D. 1014 to A.D. 1590, HENNESSY W.M. (ed and trad.), 1871. Rerum Britannicarum Medii Aevi Scriptores. Longman and Co, and Trübner and Co., Paternoster Row. Vol. 1. 653p. LUDLOW F., 2010. The Utility of the Irish Annals as a Source for the Reconstruction of Climate. Department of Geography, University of Dublin, Trinity College. 2 Volumes.	1107, 1108	1107. Snechtai lai co n-aidhce do ferthain in Cetain ria feil Patraic co ro la ar cethra i n-Erinn. Fliuch dhoinend mhór isin m-bliadain sin, gurro mill na h-arbhanna uile. (pp. 168, Ludlow, vol. 2, 2010) 1108. Dairmess mór fó Erinn uile. Bliadhain t-shuthach go n-deighshín, & go nimad arbha & messa, in bhliadain sin. (pp. 169, Ludlow, vol. 2, 2010)	1107. Snow fell for a day and night, the Wednesday before the festival of Patrick, which caused a great destruction of the cattle of Erinn. Very wet weather in this year, which destroyed all the corn crops. (pp. 168, Ludlow, vol. 2, 2010) 1108. A great crop of oak fruit throughout all Erinn. A sappy year, with good weather, and with much corn and produce, was this year. (pp. 169, Ludlow, vol. 2, …	Annals of Loch Cé. 16th century. Ireland. Monastic annals, mainly in Irish, with occasional short passages in Latin, running from 1014 to 1590, though the years 1138-70, 1316-1462 and 1468 are missing. The Annales have survived in two manuscripts, dating from the 16th century. The first manuscript is Dublin, Trinity College, H.1.19. It was copied in 1588-89 by members of the clan Ó Duibhgeannáin,…	Freeman A. M. (ed. and trans.), 'The annals in Cotton MS Titus A. XXV', Revue Celtique 41 (1924) 301–30; 42 (1925) 283–305; 43 (1926) 358–384; 44 (1927) 336–361. Evans N., 2010. The Present and Past in Medieval Irish Chronicles. Studies in Celtic History, Boydell & Brewer, 289p. Breeze A., 2016.“Annals of Loch Cé". Encyclopedia of the Medieval Chronicle. Edited by: Graeme Dunphy and Cristian Brat…
52.0888	-7.9321	The Annals of Inisflalen	Ireland	Lismore, Munster, South West Ireland?	Origins - 1326	The annals of Inisfallen: reproduced in facsimile from the original manuscript (Rawlinson B 503) in the Bodleian Library, BEST R.I., MAC NEILL E. (eds.), 1933. Dublin: Royal Irish Academy, 29p. The Annals of Inisfallen MS. Rawlinson B. 503, MAC AIRT S. (revised ed.), 1951. Dublin, Dublin Institute for Advanced Studies, 596p. LUDLOW F., 2010. The Utility of the Irish Annals as a Source for the Rec…	1109, 1112	1109. Fleochod mór & doinend i samrud na bliadna sin & ina fogomor co n-dernait troiscthe & aine & co tucait almsana do Día ara d-díchor. Romse ubull isin bliadain. (pp. 170, Ludlow, vol. 2, 2010) 1112. Mess mor dano co coitchenn i n-hErinn in hoc annó. (pp. 171, Ludlow, vol. 2, 2010)	1109. Heavy rain and bad weather in the summer and autumn of the above year, and fastings and abstinence were observed and alms given to God that it might be dispelled. Abundance of apples [this] year. (pp. 170, Ludlow, vol. 2, 2010) 1112. A great crop of mast, also, throughout Ireland this year. (pp. 171, Ludlow, vol. 2, 2010)	Annals of Inisfallen. 11th-14th century. Ireland. Monastic annals in Latin and Irish. The Annals of Inisfallen record events from the earliest times to the year 1321, and are the main source for the history of early medieval Munster (South West Ireland). From the beginning to 1092, the manuscript (MS. Rawl. B. 503) is the work of a single hand but large uncertainties remain regarding as to where …	Gwynn A., 1958. Were the Annals of Inisfallen written at Killaloe?, North Munster Antiquarian Journal, Vol. 8, pp. 20–33.
54.65	-8.117	The Annals of the Four Masters	Ireland	Donegal, Ulster, Northern Ireland	Origins - 1616	Annala Rioghachta Eireann: Annals of the kingdom of Ireland by the Four Masters, from the earliest period to the year 1616. Edited from MSS in the Library of the Royal Irish Academy and of Trinity College Dublin with a translation and copious notes, O'DONOVAN J. (ed. and transl.), 1848. Dublin, Hodges ans Smith, Grafton-Street, 7 vols. LUDLOW F., 2010. The Utility of the Irish Annals as a Source …	1108, 1109	1107. Gaeth mhór & tene ghealáin isin m-bliadhain-sin, co ro marbhthar daoine & indile, & co ro bhris taighe,& fíodhbhadha. (pp. 168, Ludlow, vol. 2, 2010) 1108. Bliadhain suthach co n-iomat mesa & toradh an bliadhain-si. (pp. 169, Ludlow, vol. 2, 2010) 1109. Lochaidh ag ithe na n-gort uile in arailibh tiribh i n-Erinn. (pp. 170, Ludlow, vol. 2, 2010)	1107. Great wind and lightning in this year so that many men and cattle were killed, and houses and woods were destroyed. (pp. 168, Ludlow, vol. 2, 2010) 1108. This year was a prosperous one, with abundance of nuts and fruit. (pp. 169, Ludlow, vol. 2, 2010) 1109. Mice eat up all the corn fields in certain territories in Ireland. (pp. 170, Ludlow, vol. 2, 2010)	The Annals of the Four Maters. 17th century. Ireland. The Annals of the Kingdom of Ireland or Annals of the Four Masters was the work of several scholars, the leader of whom was the fransciscan friar Mícheál Ó Cléirigh. The Annals were compiled between 1632 and 1636 near Donegal town (Ulster, Northern Ireland). The Annals are mainly a compilation of earlier annals, although there is some original…
-	-	The Chronicon Scotorum	Ireland	-	Origins - 1150	Chronicum Scotorum. A Chronicle of Irish Affairs, from the earliest times to A.D. 1135, with a supplement containing the events from 1141 to 1150, HENNESSY W. M. (ed and transl.), 1866. Roll Series 46, London, Longmans, Green, Reader, and Dyer, 419p. LUDLOW F., 2010. The Utility of the Irish Annals as a Source for the Reconstruction of Climate. Department of Geography, University of Dublin, Trini…	1111	1111. Snechda na n-en. Sicc mór go tteigdís na graidhe cosaibh tirmaibh lochu Erenn. (pp. 171, Ludlow, vol. 2, 2010)	1111. The snow of the birds. There was great frost so that herds could go dry-shod over the Lakes of Ireland. (pp. 171, Ludlow, vol. 2, 2010)	Chronicum Scotorum. 12th century. Ireland. Monastic annals. This chronicle of the "Scots" (i.e. Irish) is a Latin/Gaelic account of Irish annals from the origins till 1135 (lacuna for 723-803), with concluding annals for 1141-50. The historians David Dumville and Nicholas Evans suggested that the Chronicum Scotorum and the Annals of Tigernach derive from a common source - that is now lost - writt…	Evans N., 2010. The Present and Past in Medieval Irish Chronicles. Studies in Celtic History, Boydell & Brewer, 289p. Evans N., 2018. Irish chronicles as sources for the history of northern Britain, A.D. 660–800. The Innes Review, Vol. 69, Issue 1, pp. 1-48. Kennedy E. D., 2016. “Chronicum Scotorum”. Encyclopedia of the Medieval Chronicle. Edited by: Graeme Dunphy and Cristian Bratu. Brill Online.
-	-	The Annals of Tigernach	Ireland	-	Origins - 1178	STOKES W., (ed. and trans.) 'The Annals of Tigernach', Revue Celtique 16 (1895) 374–419 [Rawlinson B 502]; 17 (1896) 6–33, 116–263, 337–420; 18 (1897) 9–59, 150–303. LUDLOW F., 2010. The Utility of the Irish Annals as a Source for the Reconstruction of Climate. Department of Geography, University of Dublin, Trinity College. 2 Volumes.	1111	1111. Sicc mor, co téighdis groigthi & imirgecha ar in eighridh.(pp. 171, Ludlow, vol. 2, 2010)	1111. A great frost, so that studs and droves used to go on the ice. (pp. 171, Ludlow, vol. 2, 2010)	Annals of Tigernach. 12th century. Ireland. Monastic annals. As with most collections of Irish annals, the entries relating to the early centuries are in Latin, the later ones in Irish. The text extends discontinuously from Old Testament times to 1178 CE. The first two pieces are fragments of an Irish world chronicle extending to 360 CE; The others fragments cover the years 489–766, 973–1003, 101…	Breeze A, 2016.“Annals of Tigernach”. Encyclopedia of the Medieval Chronicle. Edited by: Graeme Dunphy and Cristian Bratu. Brill Online. Evans N., 2010. The Present and Past in Medieval Irish Chronicles. Studies in Celtic History, Boydell & Brewer, 289p. Evans N., 2018. Irish chronicles as sources for the history of northern Britain, A.D. 660–800. The Innes Review, Vol. 69, Issue 1, pp. 1-48.
50.0324	14.4196	The Chronicle of the Czechs	Czech Republic	St. Vitus Cathedral , Prague, Bohemia	Origins-1125	Cosmae Pragensis Chronica Boemorum, BRETHOLZ B, 1923. Monumenta Germaniae Historica, Scriptores Rerum Germanicum, Nova Series, 2, pp. 1-241. The Chronicle of Czechs, Cosmas of Prague, WOLVERTON L. (trans.), 2009. The Catholic Press of Americas, 274p.	1109	XXVI. Anno dominice incarnationis MCVIIII. Decima luna mensis Februarii, qui grande inhorruerat frigus et omnes aque erant congelate valde, dux Zuatopluk iam eruti vulnere oculi, continuo iterum coadunato exercitu tribus diebus et tribus diebus et tribus noctibus continuis festinans intrat Ungariam et nemine eorum presciente ex inproviso applicuit cum exercitu ad urbem Nitram; et irrupisset in ea…	1109. On 14 February, since a great cold shivered and all the water were very much frozen, Duke Svatopulk, now healed from the wound to his torn-out eye, immediately gathered an army again. Hastening for three uninterrupted days and three nights, he entered Hungary. With none of them knowing about it, he approached the burg of Nitra from unexpected direction with an army. He would have rushed ins…	The Chronicle of Czechs (Chronica Boemorum) was written by Cosmas of Prague, Dean of St. Vitus Cathedral in Prague. Cosmas of Prague was born circa 1045. He pursued advanced studies in Grammar at Liège, the preeminent center for learning in the eleventh-century German empire. He then returned to Prague where was ordained priest in 1099. Cosmas nearly spent all his life and career at the cathedral…
51.3239	9.27722	The Annals of Hasungen	Germany	Abbey of Hasungen, Burghasungen, Zierenberg, Hesse	727-1111	Annales Ottenburani, PERTZ G.H. (ed.), 1844. Monumenta Germaniae Historica, Scriptores 5, Hanover, pp. 1-9.	1109	1109. Ruothardus episcopus Mogontinus obiit. Post cuius obitum per annos duos et menses quatuor episcopatus cessat. Inundatio pluviarum. (pp. 9, Pertz, 1844)	1109. Ruthard, bishop of Mainz died. After his death the bishopric remained vacant for two years and four months. Flood of rain.	Compilation of sources that are now lost. The entries from 1000 till 1040 are probably based on the Annales Hildesheimenses maiores. From 1081 till 1111, it has been suggested the annals are based on annalistic materials written at the monastery of Hasungen (Alexandre, 1987).	Alexandre P., 1987. Le climat en Europe au Moyen Âge: contribution à l'histoire des variations climatiques de 1000 à 1425, d'après les sources narratives de l'Europe occidentale. Éditions de l'École des hautes études en sciences sociales, Paris, 827p.
50.8166	2.87581	The Annals of Voomezele	Belgium	Abbey of Voormezele, West Flanders	770-1136	Annales Formoselenses, GRIERSON, P (ed.), 1937. Les annales de Saint-Pierre de Gand et de Saint-Amand, in C.R.H. Recueil de textes pour servir à l'histoire de Belgique, t.4, Bruxelles, p . 116-131.	1109, 1110	1109. Pestilentia ignearia ingrassari cepit. Facta est eclipsis solis circa finem Maii. (pp. 130, Grierson, 1937) 1110. Cometa apparuit versus aquilonem. Hiemps durissima et nives diuturnae. Facta est lunae circa inicium Mai. (pp. 130, Grierson, 1937)	1109. A “plague of fire” started to grow. There was a solar eclipse around the end of May. 1110. A comet appeared to the North. The winter was very hard and the snow long-lasting. There was a lunar eclipse around the beginning of May.	The first part of the Annales Formoselenses (770-1087) was written by three anonymous authors at Saint Pierre de Gand abbey. The manuscript was then brought to Voormezeele abbey between 1087 and 1110, where the annals were completed and carried out down to 1136 by various hands. Two authors wrote the entries for the period 1088-1110. They also added some notes in the first part of the annals for …
51.05	3.73333	The Annals of Saint Peter of Ghent	Belgium	Saint Peter's Abbey, Ghent, East Flanders	1-1296	Annales Blandinenses, GRIERSON, P (ed.), 1937. Les annales de Saint-Pierre de Gand et de Saint-Amand, in C.R.H. Recueil de textes pour servir à l'histoire de Belgique, t.4, Bruxelles, pp.1-73.	1109	1109. Incendii plaga in Christianos iterum suscitatur. (pp. 35, Grierson, 1937)	1109. Once again, the fire plague grew among the Christians.	The Annales Blandinenses were written by various hands at Saint Peter's abbey in Ghent (Belgium). They span the period 1-1223. From 1060 the annals are original. They were written contemporeanously with the events described. Before 1060, the Annales Blandinenses mostly rely on a source originating from the same abbey that is now lost (Grierson, 1937; Alexandre, 1987).	Alexandre P., 1987. Le climat en Europe au Moyen Âge: contribution à l'histoire des variations climatiques de 1000 à 1425, d'après les sources narratives de l'Europe occidentale. Éditions de l'École des hautes études en sciences sociales, Paris, 827p.
50.3864	3.20083	Auctarium Aquicinense	France	Anchin abbey, Hauts-de-Franc	651-1168	Auctarium Aquicinense, PERTZ G. (ed.), 1844. Monumenta Germaniae Historica, Scriptores 6, Hanover, pp. 392-398.	1109	1109. Hoc anno sacro igne multi accenduntur, membris instar carbonum nigrescentibus (pp. 395, Pertz, 1844)	1109. This year many were consumed by the Holy fire, [their] limbs were blackened as coal.	The first part of the Auctarium Aquicinence was begun around 1113 and ended in 1135 at the Anchin abbey. To compile the first part of the Auctarium Aquicinence, the author used several sources such as the Annales Aquicinctini and the Chronographia of Sigerbert of Gembloux. Several entries are also original. For instance the entry for the year 1079 provides original information about the foundatio…	Gerzaguet J.P., 1993. L'abbaye d'Anchin de sa fondation (1079) au XIVe siècle. Essor, vie et rayonnement d'une grande communauté bénédictine. Villeneuve d'Ascq, 363p. Lamb H.H., 1995 (first published 1982). Climate, History and the Modern World. Routledge, London and New-York, 433p.
50.1767	3.23556	The Annals of Cambrai of Lambert Wattrelos	France	Cambrai, Nord, Hauts-de-France	1099-1170	Annales Cameracenses auctore Lamberto Waterlos (1099-1170), PERTZ G.H. (ed.), 1859. Monumenta Germaniae Historica, Scriptores 16, Hanover, pp. 509-544.	1109	1109. pestilentia ignearia iterum in humanam carnem deseviit, quae ante festivitatem sancti Ionannis baptistae, scilicet decollationem eius, oriri coepit. Anno 1110. facta est eclypsis lunae circa initium Maii. (pp. 512, Pertz, 1859)	1109. Once again, a "plague of fire", which started before the feast of Saint Jean-Baptiste, spread to the human flesh, amputating it. In the year 1110, there was a lunar eclipse around the beginning of May.	The Annales Cameracenses were written by Lambert de Waterlos. Lambert was born in Néchin (Hainaut) in 1108. In 1119 he became regular canon in the Augustinian monastery of St. Aubert in Cambrai. The Annales Cameracensis were written between 1152 and 1170. To write the first part of the Annales Cameracenses (1099-1144), Lambert de Waterlos used several sources such as the Chronicle of Sigerbert of…	Alexandre P., 1987. Le climat en Europe au Moyen Âge: contribution à l'histoire des variations climatiques de 1000 à 1425, d'après les sources narratives de l'Europe occidentale. Éditions de l'École des hautes études en sciences sociales, Paris, 827p. Stein R., 2016. “Lambert de Waterlos”. Encyclopedia of the Medieval Chronicle. Edited by: Graeme Dunphy and Cristian Bratu. Brill Online.
50.2509	3.92037	The Annals of Hautmont	France	Abbey of Hautmont	1096-1120	Annales Altimontenses, DE SMEDT C., DE BACKER I., VAN ORTROY F., VAN DEN GHEYN I., DELEHAYE H., PONCELET A. (eds.) 1896. Analecta Bollandiana, Vol. 15, Societé des Bollandistes, Société Belge de Librairie, Bruxelles, pp. 283-284.	1109	1109. Inopia annone in Gallia. (pp. 284, De Smedt et al., 1896)	1109. Scarcity of corn in Gaul.	The Annals of Hautmont were written in the 12th century. They span the period 1096-1120. Anonymous authors. Original content.
48.7907	0.463834	The Annals of Saint Evroult	France	Abbey of Saint Evroult, Saint-Évroult-Notre-Dame-du-Bois, Orne, Normandy	1-1503	Annales Uticenses – Historiæ ecclesiasticæ libri tredecim; ex veteris codicis uticensis collatione emendavit, et suas animadversiones, LE PREVOST A. (eds), 1855. Vol. 5, Société de l'Histoire de France, Parisiis, Apud Julium Renouard et Socios, pp. 139-173.	1109, 1110	1109. Hoc anno et duobus subsequentibus ingens fames in Gallia facta est. 1110. Cometa visa est a IIII idus junii usque II kaldens Julii. Helias Cenomannorum comes obiit. (pp. 159, Le Prevost, 1855)	1109. This year and the two years that followed there was a great famine in Gaul. 1110. A comet was from 10 to 30 June. Helias, count of Maine died.	Annales Uticenses (1-1503). 1) Up to ca. 1098, the text is mostly a copy of annalistic materials compiled, then continued at Rouen Cathedral during the 11th century. These annals are now lost. The lost annals of Rouen were probably transcribed at Saint-Évroult at the end of the 11th century (Delisle, 1910). 2) The Annals were then continued by several monks from the abbey of Saint Evroult up to 1…	1215. Annales Uticenses. In: Molinier Auguste. Les Sources de l'histoire de France - Des origines aux guerres d'Italie (1494). II. Époque féodale, les Capétiens jusqu'en 1180. Paris : A. Picard et fils, 1902. p. 60. L. Delisle, "Notes sur les manuscrits autographes d'Orderic Vital", in J. Lair, Matériaux pour l'édition de Guillaume de Jumièges, 1910, 7-27.
48.7907	0.463834	The Ecclesiastical History of Orderic Vitalis	France	Abbey of Saint Evroult, Saint-Évroult-Notre-Dame-du-Bois, Orne, Normandy	1101-1141	The Ecclesiastical History of Orderic Vitalis, CHIBNALL M. (ed. and transl.), 1978. Vol. 6, Book XI-XII, At The Clarendon Press, Oxford, 611p.	1109, 1110	Anno ab incarnatione Domini M°C°IX indictione secunda, ultio divina hominum scelera pluribus flagellis punit, et mortales solito terrore cum pietate terruit, ut peccatores ad poenitentiam inuitaret, et poenitentibus veniam et salutem clementer exhiberet. In Gallia maxime in Aurelianensi et Carnotensi provincia clades ignifera multos invasit, debilitavit, et quosdam occidit. Niemietas pluviarum fr…	In the year of our Lord 1109, the second indiction, divine vengeance caused a number of scourges to punsh the sins of men and, as always made use of terror with fatherly solicitude, thereby calling sinners to repentance and showing forgiveness and salvation to the penitent. In France, particularly in Orleans and the province of Chartres, a feverish sickness attacked and weakened many poeple, caus…	Orderic Vitalis was born of an English mother and a French father who arrived in England after 1066. At the age of 10, after a primary education at Shrewsbury, he was sent by his father to the monastery of Saint-Evroult in Normandy, where the monks renamed him Vitalis. Ordained priest in 1107, he lived there for the rest of his life. He compiled the Annales de Saint-Evroult from 1095, as well as …	Mathey-Maille L., 2016. “Orderic Vitalis”. Encyclopedia of the Medieval Chronicle. Edited by: Graeme Dunphy and Cristian Bratu. Brill Online.
48.1978	3.29619	The Chronicle of Saint-Pierre-le-Vif de Sens	France	Sens, Yonne, Bourgogne-Franche-Comté	1-1290	Chronique de Saint-Pierre-le-Vif de Sens, dite de Clarius: Chronicon Sancti Petri Vivi Senonensis, BAUTIER R.H., GILLES M. (eds.), 1979. Sources d'histoire mediévale, Vol. 14, Centre National de la Recherche Scientifique, Paris, 505 p.	1109	Anno M C VIII. Hoc anno fuit Pascha Domini VII kalendas maii, quod est ultimum Pasca; in subsequenti maio vel junio atque julio venditio annone, quam in preterito anno verno tempore diximus fuisse frumenti Vi solidorum, duplicata est ita ut frumentum venderetur XII sol. alie annone similiter duplicate sunt. Hoc anno Ludovicus rex juvenis pacem cum multis suis consulibus vel proceribus bello vel a…	L'an 1109. Cette année la Pâque du Seigneur eut le lieu le 25 avril, ce qui est la date la plus tardive pour Pâques: au mois de mai suivant et en juin et juillet, le prix de vente des céréales, qui l'an passé au printemps était comme nous l'avons dit, de 6 sous pour le [setier de] de froment, se trouva doublé, de sorte que le froment se vendit 12 sous; les autres grains furent également doublés. …	The Chronicon Sancti Petri Vivi Senonensi was begun around 1108 at the instigation of the Abbot of the Saint Pierre de Sens abbey, Arnaud. The Chronicon consists of four separate parts: 1) The first part of the annals is a "universal history" running from the birth of Christ to 675. 2) The second part narrates the story of the abbey from 675 till 1096, the year of Arnaud's election as abbot. To w…	1376. Clarius, Chronicon S. Petri Senonensis. In: Molinier Auguste. Les Sources de l'histoire de France - Des origines aux guerres d'Italie (1494). II. Époque féodale, les Capétiens jusqu'en 1180. Paris : A. Picard et fils, 1902. pp. 91-92. Alexandre P., 1987. Le climat en Europe au Moyen Âge: contribution à l'histoire des variations climatiques de 1000 à 1425, d'après les sources narratives de l…
48.9356	2.35972	The Annals of Saint-Denis	France	Abbey of Saint-Denis, Seine-Saint-Denis, Ile de France	1-1292	Annales de Saint-Denis, généralement connues sous le titre de Chronicon sancti Dionysii ad cyclos-paschales, BERGER E. (ed.), 1879. Bibliothèque de l'école des chartes, Vol. 40, pp. 261-295.	1110	1110. His tribus annis dira fames Galliam urit. (pp. 276, Berger, 1879)	1110. During three years a dire famine ravaged Gaul.	The Chronicon sancti Dionysii ad cyclos-paschales was written at the abbey of Saint Denis. The first hand started to write the annals at the end of the 9th century or beginning of the 10th century. Then several continuations were made up to 1292.
48.4468	2.18173	The Chronicle of Morigny	France	Morigny, Etampes, Essonne, Ile-de-France	1095-1151	La Chronique de Morigny, MIROT L. (ed.), 1912. Collection de textes pour servir à l'étude et à l'enseignement de l'histoire, 2nd Edition, Librairie Alphonse Picard et Fils, Paris, 101p. A Translation of the "Chronicle" of the Abbey of Morigny, France, c. 1100-1150.CUSINIANO R. (ed. and transl.), 2003. Mediaeval Studies, Vol. 22.,Lewiston, New York: Edwin Mellen Press, 233p.	1109, 1110, 1111	Ea tempestate nimietate famis tota Gallia laborabat, sicque per septem continuos annos eorum omnium que victui necessaria sunt, inopia grassata est, ut multos enecaret, inumerabiles etiam locupletes deduceret ad pauperiem. Qua de causa, omnibus propriis necessitatibus intentis, beneficia Stampensium, quibus ecclesia hec a fundamento sustentata est, penitus defecerunt, conturbatis et nimium anxiis…	At that time [1109-1110] all of Gaul suffered from a severe famine and for seven continuous years the lack of everything required to maintain life lingered on, and thus killed off many people and reduced countless numbers of rich people to poverty. For this reason, with all personal resources, the gifts of income from the people of Etampes that had maintained this church from its founding totally…	The chronicle of the Benedictine abbey in Morigny in the diocese of Sens (near Etampes) is structured in three parts, each compiled by a different author. It covers the period 1095-1151, charting the growing affluence of the monastery and the rôle it played in the events of the time. The first part is extant only in an abridged form, giving an account of the abbey's acquisitions from its foundati…	Rech R., 2016. “Chronicon Morigniacense”. Encyclopedia of the Medieval Chronicle. Edited by: Graeme Dunphy and Cristian Bratu. Brill Online.
47.8103	2.3067	Chronicle of Saint-Benoit-sur-Loire	France	Saint-Benoit-sur-Loire, Loiret, Centre-Val de Loire	877-1110	Fragmens de l'histoire des Français de l'avènement de Huges Capet à la mort de Philippe 1er. GUIZOT (transl.), 1825. Collection des Mémoires relatifs a l'Histoire de France, Vol. 7, Paris, Chez J.-L.-J. Brière, Librairie, Rue Saint André-Des-Arts, N°. 68, pp. 29-58. Ex Historiae Francicae Fragmento, DELISLE L. (ed.), 1877. Recueil des Historiens des Gaules et de France, 2nd Edition, Vol. 12, Vict…	1109, 1110	His temporibus [1109] maxima extitit indigentia rerum victualium, panis videlicet, vini, salis etiam. Denique imbres annos ferme per tres assidui ultra solitum irrigarunt. Eclipsis lunae anno Dominicae Incarnationis MCX., apparuit more suo in plenilunio a prima noctis vigilia. (pp. 7-8, Delisle, 1877)	Dans ce temps [1109] il y eut une grande disette de vivres, c'est-à-dire de pain, de vin et de sel. Enfin, des pluies continuelles et peu ordinaires inondèrent la terre pendant près de trois ans. L'an de l'Incarnation du Seigneur 1110, une éclipse de lune apparut, comme il arrive d'ordinaire, dans la pleine lune, après la première veille de la nuit.(pp. 57-58, Guizot, 1825)	Ex Historiae Francicae Fragmento is a chronicle written in the 12th century. The author of the chronicle is anonymous but we know that he was a monk from the abbey of Fleury. We also know that the author was alive in 1108. Indeed the author states that he himself observed a parhelia in 1108 after the death of the king Philippe Ier (1052-1108). The entries for the years 1109 and 1110 are originals…
48.3119	0.99361	The life of Blessed Bernard of Tiron	France	Abbey of the Holy Trinity of Tiron, Thiron-Gardais, Eure-et-Loir, Centre-Val de Loire	1046-1117	Vita auctore Gaufredo Grosso monacho Tironiensis et B. Bernardi discipulo, HENSKENS G., PAPEBROCHIO D. and CARNANDET J. (eds.), 1866 [first edition 1675] . Acta Sanctorum, April II, Parisiis et Romae Apud Victorem Palmé, Bibliopolam, pp. 220-254. The life of Blessed Bernard of Tiron / Geoffrey Grossu, HARWOOD CLINE R. (ed. and transl.), 2009. The Catholic University of America Press, Washington, …	1109-1111	Tunc temporis [1109-1111] caussa cujusdam eluviei pluviarum, quae in antecedentibus annis praecesserant, solo terrae non valente reddere fruges, tanta fames erat, ut multa millia hominum panis inopia cogente morerentur. Multitudo autem monachorum, quae cum Bernardo erat, annona penitus, sed et pecunia unde emi posset carebat; et tamem, Evangelico obtemperas oraculo, regnum Dei attentius quaerebat…	At that time [1109-1111], because floods of rain had fallen in earlier years and the soil was too unproductive to bear crops, there was such a famine that many thousands died for lack of bread. The multitude of monks with Bernard had absolutely no portions of food and no money with which to buy any. Nonetheless, according to the Gospel, they concentrated on seeking the kingdom of God and did not …	Bernard of Tiron (1046-1116) was the founder of the Tiron Abbey and the Tironensian Order. He was canonized in 1861. The life of Blessed Bernard of Tiron is not a traditionnal chronicle but a vita, a story of the achievements that a saint performed in his or her lifetime The Vita B. Bernardi Tironiensis was commissioned by Geofffrey II of Lèves, bishop of Chartres who had known Bernard at least s…
47.4683	-0.553056	The Annals of Saint Aubin d'Angers	France	Abbey of Saint Aubin, Angers, Maine, Pays de Loire	813-1357	Annales Sancti Albini Andegavensis – Recueil d'Annales Angevines et Vendômoises, HALPHEN L. (ed.), 1903. Collection de textes pour servir à l'étude et à l'enseignement de l'histoire, Alphonse Picard et Fils, Editeurs, Paris, pp. 1-59.	1110	Annales Sancti Albini Andegavensis MCX - Obiit Helias comes v idus julii. Fames per Gallias. (pp. 7, Halphen, 1903) Fragmenta (Codex F) (1077-1110) Anno MCX fames gravissima tota pene afflixit Galliam et toto mense junio stella cometes apparuit, quae aliquando quidem radium ad orientem et deinde ad meridiem vertebat. Eo tempore, V idus julii, Helias comes Cenomannorum obiit, honorem suum Fulconi …	The Annales of Saint Aubin d'Angers 1110 - Helias died on July 11. Famine in Gaul. Fragments (Codex F) (1077-1110) In the year 1110, there was a dire famine that afflicted Gaul almost entirely and during all the month of June a comet appeared, sending forth rays towards the East and then toward the south. At this time, on July 11, Elias, the Count of Maine died, leaving his honor* to Foulques the…	The annals of Saint Albin d'Angers abbey survived in about 7 manuscripts. The most useful manuscripts to investigate the climatic and societal impacts of the 1108-1110 eruptions are the following: Bibliothèque d'Angers, ms 827. Manuscript A. The first part of the annals of Saint Albin d'Angers spans the period 929-1154. They were written by one single monk. Several continuations were then written…
46.4136	-0.206944	The chronicle of Saint-Maixent	France	Saint-Maixent-L'Ecole, Deux-Sèvres, Aquitaine-Limousin-Poitou-Charentes	751-1140	La chronique de Saint-Maixent (751-1140), VERDON J. (ed. and transl.), 1979. Les Classiques de l'histoire de France au Moyen Âge, Vol. 33, Société d'édition les Belles lettres, Paris, 229p.	1110	Anno MCX extincti sunt homines in foro. Obiit Hugo filius Uugonis Bruni, qui fuit Albi, (qui fuit Bruni, qui fuit Albi,) qui fuit Cari, qui fuit Ugonis Venatoris.Item lune eclipsis fuit et cometa apparuit. Mortalitas et fames magna, et sal carus nimis ; et guerra inter Willelmum comitem et Hugonem Brunum incepit, que diu duravit. (pp.180-182, Verdon, 1979)	L'an 1110 on vit mourir des hommes sur la place publique. Mort d'Hugues, fils d'Hugues le Brun, fils d'Hugues le Blanc, fils d'Hugues le Bien-Aimé, fils d'Hugues le Veneur. De même il y eut une éclipse de lune et une comète apparut. Mortalité, grande famine, excessive cherté du sel; et la guerre entre le comte Guillaume et Hughes le Brun commenca et elle dura longtemps. (pp. 181-183, Verdon, 1979)	The Chronicon S. Maxentii is a chronicle written at the benedictine abbey of Saint Maixent, Poitou, France. It survives in one 12th-century manuscript, Paris, BnF, lat. 4892, and a 15th-century copy of this, Vatican, BAV, regin. lat. 554. The first part (fols 1-189 in the Paris manuscript) narrates the history of the world from creation to Charlemagne, while the second (fols 189b-207) focuses on …	Halphen L., 1908. Note sur la chronique de Saint-Maixent. Bibliothèque de l'école des chartes. Tome 69, pp. 405-411. Bratu C., Rech R., 2016. “Chronicon S. Maxentii”. Encyclopedia of the Medieval Chronicle. Edited by: Graeme Dunphy and Cristian Bratu. Brill Online.
48.4558	1.48418	Letters of Yvo of Chartres	France	Chartres, Eure-et-Loir, Centre-Val de Loire	1109	Epistolae Ionia Carnotensis Episcopi - CXIX. Ad Paschalem II Papam, BRIAL M.J.J (ed.), 1808. Recueil des Historiens des Gaules et de France, Vol. 15, De l'Imprimerie Imperiale, Paris, pp. 69-177 (p.148). Lettres d'Yves de Chartres - 204, Giordanengo GIORDANENGO G. (éd.), TELMA (IRHT), Orléans, 2017 [en ligne], acte n. 21142 (yves-de-chartres-204), http://telma-chartes.irht.cnrs.fr/yves-de-chartre…	1109	Dommo et patri suo Paschali, summo pontifici, Ivo, humilis Ecclesiae Carnotensis minister, quidquid obedientiae, quidquid famulatus ferre potest ejus humilitas. Noverit vestra paternitas me Guidonem Puteacensem, refugam et clericalis militiae desertorem, propter sacrilegia sua, propter lamentabilem oppressionem(a) pupillorum et viduarum, propter indebitas angarias, propter intolerabiles exactione…	À son seigneur et père Pascal, souverain pontife, Yves, humble ministre de l'Église de Chartres, tout ce que son humilité peut apporter d'obéissance et de soumission. Que votre paternité sache que j'ai coupé du corps de l'Église, comme un membre infecté, Guy du Puiset, apostat et déserteur de la milice cléricale, à cause de ses sacrilèges, à cause de l'oppression lamentable des orphelins et des v…	Ivo of Chartres (1040 – 23 December 1115) was the Bishop of Chartres, France from 1090 until his death. He was a famous theologian and canon lawyer. He is mostly known for his canonical works such as the Decretum and Tripartita. He is also famous for his 288 letters of correspondance. These letters often dealt with liturgical, canonical, and dogmatic questions. They also provide information about…	Rolker C., 2010. Canon Law and the Letters of Ivo of Chartres. Cambridge Studies in Medieval Life and Thought: Fourth Series. Cambridge: Cambridge University Press. doi:10.1017/CBO9780511674709
34.9512 36.405833	135.7663 138.5225	Chūyūki 中右記 (Diary of the Nakamikado Minister of the Right) by Fujiwara no Munetada	Japan	Kyoto and Asama volcano (Kozuke province, actual Gunma prefecture)	1087-1138	中右記. ３(史料通覧) / 藤原宗忠 著[et al.] (日本史籍保存会, 1916)	1108	天仁元年八月二十五日 寅卯時許，東方 天色甚赤	Tennin era, eighth month, 25th day (October 10, 1108 – Julian calendar): Bright red sky in the east.	The Chūyūki 中右記 (Diary of Nakamikado, Minister of the Right) is a diary kept by the statesman Fujiwara no Munetada 藤原宗忠 (1062–1141) from 1087 to 1138. The Diary was so named because its author was also known as Munetada Nakamikado, and was serving as Udaijin (Minister of the Right), one of the highest positions at the imperial court. “Chū-” in the title stood for “Naka-” in the name of the thorou…	Hayakawa Y, Nakajima H, 1998. Volcanic eruptions and hazards of Asama written in historical records. Bulletin of the Volcanological Society of Japan (Kazan) [in Japanese], vol. 43, 4, pp. 213-221.. Keen D., 1999. Travelers of a Hundred Ages: The Japanese as Revealed Through 1,000 Years of Diaries. Columbia University Press, New-York, 468p. Rabinovitch N. J., Bradstock T.R., 2019. No Moonlight in …
								天仁元年九月三日 天晴，早旦東方天甚赤， 此七八日許如此，誠為奇，可尋知欺	Tennin era, ninth month, 3rd day (October 11, 1108 – Julian calendar): Very red sky in the east. It has been going on for 7 or 8 days. It's very strange. What could it be?
								天仁元年九月五日 上野園司進解状云，国中有高山，稽麻間峯，而従治暦間 峯中細煙 出来.其後微々成，従今年七月二十一日猛 火焼山峯，其煙属天沙磯満園，燥撞積庭，圏内田昌依之 巳以滅亡，一園之災未有如此事，依希有之怪所記置也.	Tennin era, ninth month, 5th day (October 13, 1108 – Julian calendar): According to a report from the province of Kōzuke, there is a high mountain in the middle of the province, Mount Asama. In the years 1065-1069, a slight smoke rose above the volcano but later became imperceptible. On August 29, there was a fire at the top of the volcano, a thick layer of ash in the governor's garden, everywher…
								天仁元年九月二十三日 今日午時許有軒廊 御卜，上卿源大納言，俊，上野園言上麻間山峯事	Tennin era, ninth month, 23rd day (October 31, 1108 – Julian calendar): Today, divination session organized at the court: are these strange phenomena good or bad omen? Should the name of the imperial era be changed again?
